# Supplementary material for: ASPDock: protein-protein docking algorithm using atomic solvation parameters model
Source: BMC Bioinformatics. 2011 Jan 27;12:36. doi: 10.1186/1471-2105-12-36 (PMC3039575; doi:10.1186/1471-2105-12-36)
Supplement: Additional file 1 — Docking performance of different programs. The additional file 1 is a table that contains the detailed data of Figure 4B, i.e., the success rates of ASPDock, GeoDock (Shape complementarity docking using ASPDock algorithm), FTDock and ZDock3.0 methods on the benchmark 3.0. [file 1471-2105-12-36-S1.XLS]

## Sheet: tab3
ASPDock: Protein-Protein Docking Algorithm Using Atomic Solvation Parameters Model Lin Li, Dachuan Guo, Yangyu Huang, Shiyong Liu*, Yi Xiao*
Table S1. Docking performance of different program*
PDB	GEODock			ASPDock			FTDock			Zdock
	1st ranka	1st hit RMSDb		1st ranka	1st hit RMSDb		1st ranka	1st hit RMSDb		1st ranka	1st hit RMSDb
enzyme-inhibitor
1acb	1580	9.78		168	7.99		511	9.6		282	9.49
1avx	--	--		192	9.73		447	9.13		1	9.43
1ay7	612	7.93		72	9.58		361	8.42		1427	9.3
1bvn	107	8.81		60	6.96		782	9.86		1	3.9
1cgi	19	7.89		1	9.63		493	9.25		16	10
1d6r	1457	8.59		67	8.29		--	--		--	--
1dfj	--	--		69	9.91		--	--		1	4.93
1e6e	1	8.78		111	8.55		79	4.62		18	3.07
1eaw	--	--		88	9.56		103	4.95		167	3.57
1ewy	42	8		12	6.5		32	6.15		3	6.67
1ezu	--	--		--	--		1494	5		425	8.31
1f34	267	8.9		300	6.71		--	--		65	6.4
1fq1	--	--		--	--		--	--		--	--
1hia	1	9.52		1	7.89		411	8.61		445	9.8
1ijk	--	--		--	--		--	--		1331	8.59
1kkl	348	9.19		--	--		344	9.72		--	--
1m10	--	--		1717	8.86		--	--		--	--
1mah	--	--		1273	7.6		1344	9.48		1	3.88
1n8o	1164	7.59		861	3.73		--	--		5	4.08
1nw9	43	9.28		49	7.77		49	9.46		254	8.76
1oph	--	--		--	--		--	--		--	--
1ppe	69	9.83		1	2.37		4	9.76		1	1.83
1pxv	--	--		--	--		--	--		--	--
1r0r	1043	9.66		32	9.42		470	9.78		439	4.54
1tmq	676	4.41		437	3.65		--	--		32	3.32
1udi	91	7.85		234	6.53		686	8.63		13	3.68
1yvb	21	6.93		577	7.17		787	9.1		4	6.68
2b42	--	--		--	--		--	--		1	1.99
2mta	37	8.32		98	7.51		572	9.19		83	9.81
2o8v	--	--		--	--		--	--		13	9.27
2pcc	--	--		--	--		1967	9.68		85	9.19
2sic	--	--		1151	5.98		470	4.87		9	9.58
2sni	243	9.52		80	9.95		365	9.28		295	8.67
2uuy	--	--		169	9.9		869	7.78		--	--
7cei	--	--		634	7.07		319	5.82		1	7.69
antibody-antigen
1ahw	--	--		1924	4.29		--	--		849	9.61
1bgx	--	--		--	--		--	--		--	--
1bj1	--	--		--	--		--	--		1	5.7
1bvk	1043	7.58		909	9.25		135	9.72		202	7.56
1dqj	--	--		--	--		175	6.74		58	9.79
1e4k	--	--		--	--		--	--		--	--
1e6j	--	--		--	--		--	--		15	5.66
1fsk	--	--		--	--		926	3.23		3	1.67
1i9r	--	--		--	--		--	--		26	9.89
1iqd	947	4.53		--	--		--	--		1	8.71
1jps	604	8.96		1623	5.29		--	--		--	--
1k4c	--	--		--	--		--	--		--	--
1kxq	842	8.58		30	9.85		1697	9.42		22	1.2
1mlc	--	--		--	--		--	--		469	3.11
1nca	--	--		808	0.51		--	--		538	2.65
1nsn	1692	3.6		904	5.24		489	8.37		--	--
1qfw	--	--		--	--		--	--		--	--
1vfb	--	--		602	6.56		1449	8.51		38	8.92
1wej	--	--		--	--		793	9.44		201	2.52
2fd6	--	--		--	--		--	--		40	9.23
2hmi	--	--		--	--		--	--		--	--
2i25	--	--		--	--		104	7.7		6	4.63
2jel	1501	8.62		--	--		1781	8.63		37	7.17
2vis	--	--		--	--		--	--		--	--
other
1a2k	--	--		749	9.88		--	--		1282	9.6
1ak4	--	--		--	--		--	--		--	--
1akj	78	7.04		158	10		432	6.84		--	--
1atn	--	--		--	--		--	--		--	--
1azs	--	--		--	--		--	--		5	8.04
1b6c	555	7.2		397	9.63		335	9.29		1	5.12
1bkd	--	--		--	--		--	--		--	--
1buh	52	7.06		--	--		377	6.67		12	9.19
1de4	--	--		--	--		--	--		23	7.18
1e96	208	9.94		1605	5.61		796	9.4		1269	9.47
1eer	--	--		170	7.54		--	--		--	--
1efn	--	--		873	6.98		523	9.54		1553	8.81
1f51	190	7.61		1017	8.81		93	6.07		223	9.78
1fak	--	--		--	--		--	--		--	--
1fc2	--	--		--	--		--	--		--	--
1fqj	1414	7.49		1100	8.92		--	--		--	--
1gcq	697	9.89		14	9.43		75	9.36		--	--
1ghq	--	--		--	--		--	--		--	--
1gla	--	--		--	--		85	7.16		--	--
1gp2	--	--		--	--		--	--		144	8.96
1gpw	119	7.77		2	3.82		51	8.1		3	7.57
1grn	--	--		4	7.14		571	7.9		184	8.49
1h1v	--	--		--	--		--	--		--	--
1he1	20	8.27		1	6.02		1931	6.77		766	6.89
1he8	--	--		--	--		--	--		--	--
1i2m	--	--		--	--		--	--		164	5.82
1i4d	--	--		255	9.49		--	--		--	--
1ib1	--	--		--	--		--	--		--	--
1ibr	--	--		--	--		--	--		--	--
1ira	--	--		--	--		--	--		--	--
1j2j	61	5.57		69	9.86		403	9.2		1	9.07
1jmo	--	--		202	5.81		--	--		--	--
1k5d	--	--		--	--		--	--		1	9.49
1k74	67	7.66		14	5.4		935	6.97		2	2.86
1kac	--	--		1496	5.4		286	7.64		804	9.28
1klu	--	--		--	--		--	--		--	--
1ktz	--	--		--	--		155	6.26		--	--
1kxp	41	5.87		14	6.97		--	--		1	7.01
1ml0	--	--		329	4.7		1306	9.89		1	5.19
1n2c	--	--		--	--		--	--		213	7.18
1qa9	--	--		--	--		1505	8.86		--	--
1r8s	--	--		--	--		--	--		--	--
1rlb	190	9.66		--	--		--	--		38	7.92
1s1q	260	2.69		76	2.55		--	--		665	1.78
1sbb	--	--		--	--		--	--		--	--
1t6b	--	--		--	--		--	--		133	7.65
1wq1	245	9.42		33	9.88		--	--		16	7.8
1xd3	40	8.28		170	9.82		214	9.78		3	7.16
1xqs	--	--		--	--		--	--		2	9.96
1y64	--	--		--	--		--	--		--	--
1z0k	8	7.58		104	6.65		55	9.72		4	9.6
1z5y	84	9.57		165	9.73		--	--		119	6.72
1zhi	--	--		--	--		1536	8.6		137	8.78
2ajf	--	--		--	--		--	--		--	--
2btf	--	--		--	--		--	--		187	7.04
2c0l	--	--		--	--		1341	9.06		--	--
2cfh	1	5.34		4	3.44		1172	6.63		2	5.86
2h7v	--	--		--	--		--	--		37	8.63
2hle	3	7.42		98	3.51		--	--		38	8.8
2hqs	183	8.91		--	--		--	--		--	--
2hrk	--	--		--	--		601	7.4		11	7.37
2nz8	141	8.8		44	7.85		1008	7.48		151	9.39
2oob	956	9.57		846	8.92		1065	7.3		--	--
2ot3	--	--		1996	9.89		--	--		83	8.16
*GeoDock is our ASP docking program using only geometric scoring function; ASPDock uses ASP (Atomic Solvation parameters) scoring function. aRank of the first hit. A hit indicates a predicted structure with ligand main chain Ca RMSD≤10.0 Å from the native complex structure. “--“ indicates no hit was found in top 2000. bLigand main chain Ca RMSD of the first hit. “--“ indicates no hit was found in…
